# Supplementary material for: Parkinson mice show functional and molecular changes in the gut long before motoric disease onset
Source: Mol Neurodegener. 2021 Jun 2;16:34. doi: 10.1186/s13024-021-00439-2 (PMC8170976; doi:10.1186/s13024-021-00439-2)
Supplement: Supplementary file 3 — Additional file 3: Supplementary video 2. Motility recordings during luminal perfusion of the small intestine in 2-month-old pre-sysmptomatic A30P mice. [file 13024_2021_439_MOESM3_ESM.zip]

Archive with 1 entries (1 files):
- 13024_2021_439_MOESM3_ESM.mov
